# Supplementary material for: Enzymatic protein fusions with 100% product yield
Source: eLife. 2025 Apr 1;13:RP102765. doi: 10.7554/eLife.102765 (PMC11961121; doi:10.7554/eLife.102765)
Supplement: Figure 2—source data 2. [file elife-102765-fig2-data2.zip]

Archive with 20 entries (20 files):
- Figure 2 - Source Data 12 - N.tif
- Figure 2 - Source Data 13 - P.tif
- Figure 2 - Source Data 14 - Q.tif
- Figure 2 - Source Data 15 - R.tif
- Figure 2 - Source Data 16 - S.tif
- Figure 2 - Source Data 17 - T.tif
- Figure 2 - Source Data 18 - V.tif
- Figure 2 - Source Data 19 - W.tif
- Figure 2 - Source Data 20 - Y.tif
- Figure 2 - Source Data 1 - A.tif
- Figure 2 - Source Data 2 - C.tif
- Figure 2 - Source Data 3 - D.tif
- Figure 2 - Source Data 4 - E.tif
- Figure 2 - Source Data 5 - F.tif
- Figure 2 - Source Data 6 - G.tif
- Figure 2 - Source Data 7 - H.tif
- Figure 2 - Source Data 8 - I.tif
- Figure 2 - Source Data 9 - K.tif
- Figure 2 - Source Data 10 - L.tif
- Figure 2 - Source Data 11 - M.tif
