# Supplementary material for: Enzymatic protein fusions with 100% product yield
Source: eLife. 2025 Apr 1;13:RP102765. doi: 10.7554/eLife.102765 (PMC11961121; doi:10.7554/eLife.102765)
Supplement: Figure 4—source data 3. [file elife-102765-fig4-data3.zip]

Archive with 2 entries (2 files):
- LC-MS Figure 4.xlsx
- Measurements and Calculations.xlsx
