# Supplementary material for: Enzymatic protein fusions with 100% product yield
Source: eLife. 2025 Apr 1;13:RP102765. doi: 10.7554/eLife.102765 (PMC11961121; doi:10.7554/eLife.102765)
Supplement: Appendix 1—figure 8—source data 2. [file elife-102765-app1-fig8-data2.zip]

Archive with 1 entries (1 files):
- Appendix 1 - Figure 8 - Source Data.tif
